# Supplementary material for: DoMYB5 and DobHLH24, Transcription Factors Involved in Regulating Anthocyanin Accumulation in Dendrobium officinale
Source: Int J Mol Sci. 2023 Apr 20;24(8):7552. doi: 10.3390/ijms24087552 (PMC10142772; doi:10.3390/ijms24087552)
Supplement: Supplementary file 1 [file ijms-24-07552-s001.zip]

Archive with 1 entries (1 files):
- ijms-2294040-supplementary.pdf
